# Supplementary material for: Prevalence of Salmonella Isolates and Their Distribution Based on Whole-Genome Sequence in a Chicken Slaughterhouse in Jiangsu, China
Source: Front Vet Sci. 2020 Feb 21;7:29. doi: 10.3389/fvets.2020.00029 (PMC7046563; doi:10.3389/fvets.2020.00029)
Supplement: Table S1 — The assembly information of whole-genome sequencing. [file Table_1.XLSX]

## Sheet: Sheet1
	number of contigs	N50	genome size	Accession number
YZU0933	50	345779	4784757	ERS3901623
YZU0934	83	129292	4794105	ERS3901624
YZU0935	29	406381	4720472	ERS3901625
YZU0936	38	411829	4708385	ERS3901626
YZU0937	37	488881	4879010	ERS3901627
YZU0938	86	126568	4793349	ERS3901628
YZU0939	87	162317	4976857	ERS3901629
YZU0940	35	548164	4885845	ERS3901630
YZU0941	80	131095	4796119	ERS3901631
YZU0942	27	717718	4807078	ERS3901632
YZU0943	30	411081	4711076	ERS3901633
YZU0944	30	411081	4709456	ERS3901634
YZU0945	39	411081	4793498	ERS3901635
YZU0946	87	162317	4977067	ERS3901636
YZU0947	78	129292	4796439	ERS3901637
YZU0948	33	516547	4878831	ERS3901638
YZU0949	35	484463	4709491	ERS3901639
YZU0950	25	478485	4718106	ERS3901640
YZU0951	36	500560	4888113	ERS3901641
YZU0952	38	411081	4703960	ERS3901642
YZU0953	34	411709	4713267	ERS3901643
YZU0954	77	163400	4784255	ERS3901644
YZU0955	84	129292	4791258	ERS3901645
YZU0956	68	131095	4772934	ERS3901646
YZU0957	35	484463	4713570	ERS3901647
YZU0958	36	488881	4874778	ERS3901648
YZU0959	36	408228	4679524	ERS3901649
YZU0960	37	411709	4713578	ERS3901650
YZU0961	35	400841	4759167	ERS3901651
YZU0962	40	334571	4796457	ERS3901652
YZU0963	38	383158	4708619	ERS3901653
YZU0964	26	406381	4716437	ERS3901654
YZU0965	82	128742	4794735	ERS3901655
YZU0966	33	411081	4710089	ERS3901656
YZU0967	36	484463	4709374	ERS3901657
YZU0968	36	411829	4712969	ERS3901658
YZU0969	83	129292	4794384	ERS3901659
YZU0970	78	131095	4793826	ERS3901660
YZU0971	85	158207	4933728	ERS3901661
YZU0972	37	515256	4884863	ERS3901662
YZU0973	84	145920	4795738	ERS3901663
YZU0974	39	411081	4719017	ERS3901664
YZU0975	37	411081	4712959	ERS3901665
YZU0976	79	131474	4796585	ERS3901666
YZU0977	40	411081	4707830	ERS3901667
YZU0978	38	412969	4710125	ERS3901668
YZU0979	37	546447	4883999	ERS3901669
YZU0980	38	409302	4704793	ERS3901670
YZU0981	31	411081	4796073	ERS3901671
YZU0982	34	400873	4801835	ERS3901672
YZU0983	34	411709	4709028	ERS3901673
YZU0984	30	406123	4805595	ERS3901674
YZU0985	24	478530	4716865	ERS3901675
YZU0986	23	478530	4718328	ERS3901676
YZU0987	24	478530	4660472	ERS3901677
YZU0988	26	406381	4715430	ERS3901678
YZU0989	23	478530	4660268	ERS3901679
YZU0990	24	478531	4718791	ERS3901680
YZU0991	27	411081	4683200	ERS3901681
YZU0992	23	478530	4659969	ERS3901682
YZU0993	26	406381	4717211	ERS3901683
YZU0994	32	411081	4709825	ERS3901684
YZU0995	65	278464	4987397	ERS3901685
YZU0996	25	478495	4752066	ERS3901686
YZU0997	33	411081	4709506	ERS3901687
YZU0998	25	406108	4716483	ERS3901688
YZU0999	36	411081	4709935	ERS3901689
YZU1000	37	384832	4711658	ERS3901690
YZU1001	35	328523	4711664	ERS3901691
YZU1002	30	411081	4682454	ERS3901692
YZU1003	28	525985	4656165	ERS3901693
YZU1004	24	478530	4717536	ERS3901694
YZU1005	26	400714	4718378	ERS3901695
YZU1006	33	383158	4711661	ERS3901696
YZU1007	32	411081	4710768	ERS3901697
YZU1008	23	478530	4659921	ERS3901698
YZU1009	24	420877	4717267	ERS3901699
YZU1010	24	406108	4718752	ERS3901700
YZU1011	28	411081	4654990	ERS3901701
YZU1012	29	411204	4712591	ERS3901702
YZU1013	27	411081	4656344	ERS3901703
YZU1014	24	478530	4659934	ERS3901704
YZU1015	30	411081	4709643	ERS3901705
YZU1016	24	478531	4716064	ERS3901706
YZU1017	34	411081	4709885	ERS3901707
YZU1018	25	406216	4716178	ERS3901708
YZU1019	79	272535	5061958	ERS3901709
YZU1020	23	478531	4718784	ERS3901710
YZU1021	24	478530	4718889	ERS3901711
YZU1022	28	478531	4719267	ERS3901712
YZU1023	25	478575	4717447	ERS3901713
YZU1024	33	383158	4712561	ERS3901714
YZU1025	83	223887	4998008	ERS3901715
YZU1026	31	411323	4711102	ERS3901716
YZU1027	24	406216	4717713	ERS3901717
YZU1028	24	406381	4717130	ERS3901718
YZU1029	34	411081	4709776	ERS3901719
YZU1030	23	478530	4716642	ERS3901720
YZU1031	24	406396	4750877	ERS3901721
YZU1032	32	408667	4709636	ERS3901722
YZU1033	25	478822	4718647	ERS3901723
YZU1034	25	478530	4719102	ERS3901724
YZU1035	30	411081	4675462	ERS3901725
YZU1036	33	411201	4712311	ERS3901726
YZU1037	31	408667	4654933	ERS3901727
YZU1038	33	411081	4710160	ERS3901728
YZU1039	33	411081	4710764	ERS3901729
YZU1040	31	411081	4714558	ERS3901730
YZU1041	29	411205	4705164	ERS3901731
YZU1042	36	393985	4709469	ERS3901732
YZU1043	23	478530	4718239	ERS3901733
YZU1044	24	478530	4718341	ERS3901734
YZU1045	28	411081	4682648	ERS3901735
YZU1046	26	478485	4718720	ERS3901736
