# Supplementary material for: Prevalence of Salmonella Isolates and Their Distribution Based on Whole-Genome Sequence in a Chicken Slaughterhouse in Jiangsu, China
Source: Front Vet Sci. 2020 Feb 21;7:29. doi: 10.3389/fvets.2020.00029 (PMC7046563; doi:10.3389/fvets.2020.00029)
Supplement: Table S2 — The analysis information of whole-genome sequencing. [file Table_2.XLSX]

## Sheet: Salmonella Kentucky
Number	h1	h2	o_antigen	serovar_cgmlst	ST	Aminoglycoside	Sulphonamide	Beta-lactam	Tetracycline	Trimethoprim	Quinolone	Macrolide	Phenicol	Rifampicin	Fosfomycin	gyrA	gyrB	parC	parE	Phenotypes *
YZU0936	i	z6	8,20	Kentucky	314	Aminoglycoside aadA16	Sulphonamide sul1 sul2			Trimethoprim dfrA27	Quinolone QnrB6	Macrolide mph(A)		Rifampicin ARR-3				T57S,A469S,T620A		SXT+NAL
YZU0942	i	z6	8,20	Kentucky	198	Aminoglycoside strA strB aadA7 aac(3)-Id aph(3')-Ic	Sulphonamide sul1	Beta-lactam blaCTX-M-14b	Tetracycline tet(A)							S83F,D87G		T57S,S80I,S395N,A469S,T620A		TET+SXT+CIP+NAL+AMP+CEZ+CTX+STR
YZU0943	i	z6	8,20	Kentucky	314	aminoglycoside aac(6')Ib-cr aadA16	Sulphonamide sul1 sul2		Tetracycline tet(A)	Trimethoprim dfrA27	Quinolone QnrB6	Macrolide mph(A)	Phenicol floR	Rifampicin ARR-3				T57S,A469S,T620A		TET+SXT+CHL+CIP+NAL
YZU0944	i	z6	8,20	Kentucky	314	aminoglycoside aac(6')Ib-cr aadA16	Sulphonamide sul1 sul2		Tetracycline tet(A)	Trimethoprim dfrA27	Quinolone QnrB6	Macrolide mph(A)	Phenicol floR	Rifampicin ARR-3				T57S,A469S,T620A		TET+SXT+CHL+NAL
YZU0945	i	z6	8,20	Kentucky	314	Aminoglycoside aadA16	Sulphonamide sul1			Trimethoprim dfrA27	Quinolone QnrB6	Macrolide mph(A)		Rifampicin ARR-3				T57S,A469S,T620A		SXT+CIP
YZU0949	i	z6	8,20	Kentucky	314	Aminoglycoside aadA16	Sulphonamide sul1 sul2			Trimethoprim dfrA27	Quinolone QnrB6	Macrolide mph(A)		Rifampicin ARR-3				T57S,A469S,T620A		SXT+CIP+NAL
YZU0952	i	z6	8,20	Kentucky	314	Aminoglycoside aadA16	Sulphonamide sul1			Trimethoprim dfrA27		Macrolide mph(A)		Rifampicin ARR-3				T57S,A469S,T620A		SXT
YZU0953	i	z6	8,20	Kentucky	314	Aminoglycoside aadA16	Sulphonamide sul1 sul2			Trimethoprim dfrA27	Quinolone QnrB6	Macrolide mph(A)		Rifampicin ARR-3				T57S,A469S,T620A		SXT+NAL
YZU0957	i	z6	8,20	Kentucky	314	Aminoglycoside aadA16	Sulphonamide sul1 sul2			Trimethoprim dfrA27	Quinolone QnrB6	Macrolide mph(A)		Rifampicin ARR-3				T57S,A469S,T620A		SXT+CIP
YZU0959	i	z6	8,20	Kentucky	314	Aminoglycoside aph(3')-Ia							Phenicol floR					T57S,A469S,T620A		CHL
YZU0960	i	z6	8,20	Kentucky	314	Aminoglycoside aadA16	Sulphonamide sul1 sul2			Trimethoprim dfrA27	Quinolone QnrB6	Macrolide mph(A)		Rifampicin ARR-3				T57S,A469S,T620A		SXT
YZU0962	i	z6	8,20	Kentucky	314	Aminoglycoside aac(6')Ib-cr aadA16	Sulphonamide sul1 sul2		Tetracycline tet(A)	Trimethoprim dfrA27	Quinolone QnrB6	Macrolide mph(A)	Phenicol floR	Rifampicin ARR-3				T57S,A469S,T620A		TET+SXT+CHL
YZU0963	i	z6	8,20	Kentucky	314	Aminoglycoside aadA16	Sulphonamide sul1 sul2			Trimethoprim dfrA27	Quinolone QnrB6	Macrolide mph(A)		Rifampicin ARR-3				T57S,A469S,T620A		SXT+CIP+NAL
YZU0966	i	z6	8,20	Kentucky	314	Aminoglycoside aac(6')Ib-cr aadA16	Sulphonamide sul1 sul2		Tetracycline tet(A)	Trimethoprim dfrA27	Quinolone QnrB6	Macrolide mph(A)	Phenicol floR	Rifampicin ARR-3				T57S,A469S,T620A		TET+SXT+CHL+NAL
YZU0967	i	z6	8,20	Kentucky	314	Aminoglycoside aadA16	Sulphonamide sul1 sul2			Trimethoprim dfrA27	Quinolone QnrB6	Macrolide mph(A)		Rifampicin ARR-3				T57S,A469S,T620A		SXT+CIP
YZU0968	i	z6	8,20	Kentucky	314	Aminoglycoside aadA16	Sulphonamide sul1 sul2			Trimethoprim dfrA27	Quinolone QnrB6	Macrolide mph(A)		Rifampicin ARR-3				T57S,A469S,T620A		SXT+CIP+NAL
YZU0974	i	z6	8,20	Kentucky	314	Aminoglycoside aadA16 aph(3')-Ia	Sulphonamide sul1 sul2			Trimethoprim dfrA27	Quinolone QnrB6	Macrolide mph(A)		Rifampicin ARR-3				T57S,A469S,T620A		SXT
YZU0975	i	z6	8,20	Kentucky	314	Aminoglycoside aadA16	Sulphonamide sul1 sul2			Trimethoprim dfrA27	Quinolone QnrB6	Macrolide mph(A)		Rifampicin ARR-3				T57S,A469S,T620A		SXT+CIP+NAL
YZU0977	i	z6	8,20	Kentucky	314	Aminoglycoside aadA16	Sulphonamide sul1			Trimethoprim dfrA27		Macrolide mph(A)		Rifampicin ARR-3				T57S,A469S,T620A		SXT
YZU0978	i	z6	8,20	Kentucky	314	Aminoglycoside aadA16	Sulphonamide sul1 sul2			Trimethoprim dfrA27	Quinolone QnrB6	Macrolide mph(A)		Rifampicin ARR-3				T57S,A469S,T620A		SXT
YZU0980	i	z6	8,20	Kentucky	314	Aminoglycoside aadA16	Sulphonamide sul1			Trimethoprim dfrA27		Macrolide mph(A)		Rifampicin ARR-3				T57S,A469S,T620A		SXT
YZU0981	i	z6	8,20	Kentucky	314	Aminoglycoside aac(6')Ib-cr aadA16	Sulphonamide sul1 sul2		Tetracycline tet(A)	Trimethoprim dfrA27	Quinolone QnrB6	Macrolide mph(A)	Phenicol floR	Rifampicin ARR-3				T57S,A469S,T620A		TET+SXT+CHL+NAL
YZU0983	i	z6	8,20	Kentucky	314	Aminoglycoside aadA16	Sulphonamide sul1 sul2			Trimethoprim dfrA27	Quinolone QnrB6	Macrolide mph(A)		Rifampicin ARR-3				T57S,A469S,T620A		SXT+CIP+NAL
YZU0991	i	z6	8,20	Kentucky	314													T57S,A469S,T620A
YZU0994	i	z6	8,20	Kentucky	314	Aminoglycoside aac(6')Ib-cr aadA16	Sulphonamide sul1 sul2		Tetracycline tet(A)	Trimethoprim dfrA27	Quinolone QnrB6	Macrolide mph(A)	Phenicol floR	Rifampicin ARR-3				T57S,A469S,T620A		TET+SXT+CHL+NAL
YZU0997	i	z6	8,20	Kentucky	314	Aminoglycoside aac(6')Ib-cr aadA16	Sulphonamide sul1		Tetracycline tet(A)	Trimethoprim dfrA27	Quinolone QnrB6	Macrolide mph(A)	Phenicol floR	Rifampicin ARR-3				T57S,A469S,T620A		TET+SXT+CHL+CIP+NAL
YZU0999	i	z6	8,20	Kentucky	314	Aminoglycoside aac(6')Ib-cr aadA16	Sulphonamide sul1 sul2		Tetracycline tet(A)	Trimethoprim dfrA27	Quinolone QnrB6	Macrolide mph(A)	Phenicol floR	Rifampicin ARR-3				T57S,A469S,T620A		TET+SXT+CHL+NAL
YZU1000	i	z6	8,20	Kentucky	314	Aminoglycoside aac(6')Ib-cr aadA16	Sulphonamide sul1 sul2		Tetracycline tet(A)	Trimethoprim dfrA27	Quinolone QnrB6	Macrolide mph(A)	Phenicol floR	Rifampicin ARR-3				T57S,A469S,T620A		TET+SXT+CHL+NAL
YZU1001	i	z6	8,20	Kentucky	314	Aminoglycoside aac(6')Ib-cr aadA16	Sulphonamide sul1 sul2		Tetracycline tet(A)	Trimethoprim dfrA27	Quinolone QnrB6	Macrolide mph(A)	Phenicol floR	Rifampicin ARR-3				T57S,A469S,T620A		TET+SXT+CHL+CIP+NAL
YZU1002	i	z6	8,20	Kentucky	314	Aminoglycoside strA strB	Sulphonamide sul2	Beta-lactam blaTEM-1B										T57S,A469S,T620A		SXT+AMP+STR
YZU1003	i	z6	8,20	Kentucky	314	Aminoglycoside strA strB	Sulphonamide sul2	Beta-lactam blaTEM-1B										T57S,A469S,T620A		SXT+AMP+STR
YZU1006	i	z6	8,20	Kentucky	314													T57S,A469S,T620A
YZU1007	i	z6	8,20	Kentucky	314													T57S,A469S,T620A
YZU1011	i	z6	8,20	Kentucky	314													T57S,A469S,T620A
YZU1012	i	z6	8,20	Kentucky	314	Aminoglycoside aac(6')Ib-cr aadA16	Sulphonamide sul1 sul2		Tetracycline tet(A)	Trimethoprim dfrA27	Quinolone QnrB6	Macrolide mph(A)	Phenicol floR	Rifampicin ARR-3				T57S,A469S,T620A		TET+SXT+CHL+NAL
YZU1013	i	z6	8,20	Kentucky	314													T57S,A469S,T620A
YZU1015	i	z6	8,20	Kentucky	314	Aminoglycoside aac(6')Ib-cr aadA16	Sulphonamide sul1 sul2		Tetracycline tet(A)	Trimethoprim dfrA27	Quinolone QnrB6	Macrolide mph(A)	Phenicol floR	Rifampicin ARR-3				T57S,A469S,T620A		TET+SXT+CHL+NAL
YZU1017	i	z6	8,20	Kentucky	314	Aminoglycoside aac(6')Ib-cr aadA16	Sulphonamide sul1 sul2		Tetracycline tet(A)	Trimethoprim dfrA27	Quinolone QnrB6	Macrolide mph(A)	Phenicol floR	Rifampicin ARR-3				T57S,A469S,T620A		TET+SXT+CHL
YZU1024	i	z6	8,20	Kentucky	314	Aminoglycoside aac(6')Ib-cr aadA16	Sulphonamide sul1 sul2		Tetracycline tet(A)	Trimethoprim dfrA27	Quinolone QnrB6	Macrolide mph(A)	Phenicol floR	Rifampicin ARR-3				T57S,A469S,T620A		TET+SXT+CHL+NAL
YZU1026	i	z6	8,20	Kentucky	314	Aminoglycoside aac(6')Ib-cr aadA16	Sulphonamide sul1 sul2		Tetracycline tet(A)	Trimethoprim dfrA27	Quinolone QnrB6	Macrolide mph(A)	Phenicol floR	Rifampicin ARR-3				T57S,A469S,T620A		TET+SXT+CHL+NAL
YZU1029	i	z6	8,20	Kentucky	314	Aminoglycoside aac(6')Ib-cr aadA16	Sulphonamide sul1 sul2		Tetracycline tet(A)	Trimethoprim dfrA27	Quinolone QnrB6	Macrolide mph(A)	Phenicol floR	Rifampicin ARR-3				T57S,A469S,T620A		TET+SXT+CHL+CIP+NAL
YZU1032	i	z6	8,20	Kentucky	314	Aminoglycoside aac(6')Ib-cr aadA16	Sulphonamide sul1 sul2		Tetracycline tet(A)	Trimethoprim dfrA27	Quinolone QnrB6	Macrolide mph(A)	Phenicol floR	Rifampicin ARR-3				T57S,A469S,T620A		TET+SXT+CHL+NAL
YZU1035	i	z6	8,20	Kentucky	314													T57S,A469S,T620A
YZU1036	i	z6	8,20	Kentucky	314	Aminoglycoside aac(6')Ib-cr aadA16	Sulphonamide sul1 sul2		Tetracycline tet(A)	Trimethoprim dfrA27	Quinolone QnrB6	Macrolide mph(A)	Phenicol floR	Rifampicin ARR-3				T57S,A469S,T620A		TET+SXT+CHL+CIP+NAL
YZU1037	i	z6	8,20	Kentucky	314													T57S,A469S,T620A
YZU1038	i	z6	8,20	Kentucky	314	Aminoglycoside aac(6')Ib-cr aadA16	Sulphonamide sul1 sul2		Tetracycline tet(A)	Trimethoprim dfrA27	Quinolone QnrB6	Macrolide mph(A)	Phenicol floR	Rifampicin ARR-3				T57S,A469S,T620A		TET+SXT+CHL+NAL
YZU1039	i	z6	8,20	Kentucky	314	Aminoglycoside aac(6')Ib-cr aadA16	Sulphonamide sul1 sul2		Tetracycline tet(A)	Trimethoprim dfrA27	Quinolone QnrB6	Macrolide mph(A)	Phenicol floR	Rifampicin ARR-3				T57S,A469S,T620A		TET+SXT+CHL+NAL
YZU1040	i	z6	8,20	Kentucky	314	Aminoglycoside aac(6')Ib-cr aadA16	Sulphonamide sul1 sul2	Beta-lactam blaTEM-116	Tetracycline tet(A)	Trimethoprim dfrA27	Quinolone QnrB6	Macrolide mph(A)	Phenicol floR	Rifampicin ARR-3				T57S,A469S,T620A		TET+SXT+CHL+CIP+AMP+NAL
YZU1041	i	z6	8,20	Kentucky	314	Aminoglycoside aac(6')Ib-cr aadA16	Sulphonamide sul1		Tetracycline tet(A)	Trimethoprim dfrA27		Macrolide mph(A)	Phenicol floR	Rifampicin ARR-3				T57S,A469S,T620A		TET+SXT+CHL+CIP+NAL
YZU1042	i	z6	8,20	Kentucky	314	Aminoglycoside aac(6')Ib-cr aadA16	Sulphonamide sul1 sul2		Tetracycline tet(A)	Trimethoprim dfrA27	Quinolone QnrB6	Macrolide mph(A)	Phenicol floR	Rifampicin ARR-3				T57S,A469S,T620A		TET+SXT+CHL+NAL
YZU1045	i	z6	8,20	Kentucky	314													T57S,A469S,T620A
* tetracycline, TET; chloramphenicol, CHL; ciprofloxacin, CIP; ampicillin, AMP; cefazolin, CEZ; cefotaxime, CTX; nalidixic acid, NAL; trimethoprim-sulfamethoxazole, SXT, streptomycin STR

## Sheet: Samonella Enteritidis
Number	h1	h2	o_antigen	serovar_cgmlst	ST	Aminoglycoside	Sulphonamide	Beta-lactam	Tetracycline	Trimethoprim	Quinolone	Macrolide	Phenicol	Rifampicin	Fosfomycin	gyrA	gyrB	parC	parE	Phenotypes *
YZU0935	g,m	-	1,9,12	Enteritidis	11	Aminoglycoside strA strB	Sulphonamide sul2	Beta-lactam blaTEM-1B								D87Y		S255T,S395N,A469S,T620A		SXT+NAL+AMP+STR
YZU0950	g,m	-	1,9,12	Enteritidis	11	Aminoglycoside strA strB	Sulphonamide sul2	Beta-lactam blaTEM-1B								D87Y		S255T,S395N,A469S,T620A		SXT+NAL+AMP+STR
YZU0961	g,m	-	1,9,12	Enteritidis	11	Aminoglycoside strA strB	Sulphonamide sul2	Beta-lactam blaTEM-1B										S255T,S395N,A469S,T620A		SXT+AMP+STR
YZU0964	g,m	-	1,9,12	Enteritidis	11	Aminoglycoside strA strB	Sulphonamide sul2	Beta-lactam blaTEM-1B								D87Y		S255T,S395N,A469S,T620A		SXT+NAL+AMP+STR
YZU0982	g,m	-	1,9,12	Enteritidis	11	Aminoglycoside strA strB	Sulphonamide sul2	Beta-lactam blaTEM-1B								D87Y		S255T,S395N,A469S,T620A		SXT+NAL+AMP+STR
YZU0984	g,m	-	1,9,12	Enteritidis	11	Aminoglycoside strA strB	Sulphonamide sul2	Beta-lactam blaTEM-1B	Tetracycline tet(A)							D87Y		S255T,S395N,A469S,T620A		TET+SXT+NAL+AMP+STR
YZU0985	g,m	-	1,9,12	Enteritidis	11	Aminoglycoside strA strB	Sulphonamide sul2	Beta-lactam blaTEM-1B								D87Y		S255T,S395N,A469S,T620A		SXT+NAL+AMP+STR
YZU0986	g,m	-	1,9,12	Enteritidis	11	Aminoglycoside strA strB	Sulphonamide sul2	Beta-lactam blaTEM-1B								D87Y		S255T,S395N,A469S,T620A		SXT+NAL+AMP+STR
YZU0987	g,m	-	1,9,12	Enteritidis	11	Aminoglycoside strA strB	Sulphonamide sul2	Beta-lactam blaTEM-1B								D87Y		S255T,S395N,A469S,T620A		SXT+NAL+AMP+STR
YZU0988	g,m	-	1,9,12	Enteritidis	11	Aminoglycoside strA strB	Sulphonamide sul2	Beta-lactam blaTEM-1B								D87Y		S255T,S395N,A469S,T620A		SXT+NAL+AMP+STR
YZU0989	g,m	-	1,9,12	Enteritidis	11	Aminoglycoside strA strB	Sulphonamide sul2	Beta-lactam blaTEM-1B								D87Y		S255T,S395N,A469S,T620A		SXT+NAL+AMP+STR
YZU0990	g,m	-	1,9,12	Enteritidis	11	Aminoglycoside strA strB	Sulphonamide sul2	Beta-lactam blaTEM-1B								D87Y		S255T,S395N,A469S,T620A		SXT+NAL+AMP+STR
YZU0992	g,m	-	1,9,12	Enteritidis	11	Aminoglycoside strA strB	Sulphonamide sul2	Beta-lactam blaTEM-1B								D87Y		S255T,S395N,A469S,T620A		SXT+NAL+AMP+STR
YZU0993	g,m	-	1,9,12	Enteritidis	11	Aminoglycoside strA strB	Sulphonamide sul2	Beta-lactam blaTEM-1B								D87Y		S255T,S395N,A469S,T620A		SXT+NAL+AMP+STR
YZU0996	g,m	-	1,9,12	Enteritidis	11	Aminoglycoside strA strB	Sulphonamide sul2	Beta-lactam blaTEM-1B										S255T,S395N,A469S,T620A		SXT+AMP+STR
YZU0998	g,m	-	1,9,12	Enteritidis	11	Aminoglycoside strA strB	Sulphonamide sul2	Beta-lactam blaTEM-1B								D87Y		S255T,S395N,A469S,T620A		SXT+NAL+AMP+STR
YZU1004	g,m	-	1,9,12	Enteritidis	11	Aminoglycoside aac(6')Ib-cr aadA16	Sulphonamide sul1 sul2		Tetracycline tet(A)	Trimethoprim dfrA27	Quinolone QnrB6	Macrolide mph(A)	Phenicol floR	Rifampicin ARR-3		D87Y		S255T,S395N,A469S,T620A		TET+SXT+CHL+NAL+CIP
YZU1005	g,m	-	1,9,12	Enteritidis	11	Aminoglycoside aac(6')Ib-cr aadA16	Sulphonamide sul1 sul2		Tetracycline tet(A)	Trimethoprim dfrA27	Quinolone QnrB6	Macrolide mph(A)	Phenicol floR	Rifampicin ARR-3		D87Y		S255T,S395N,A469S,T620A		TET+SXT+CHL+NAL+CIP
YZU1008	g,m	-	1,9,12	Enteritidis	11	Aminoglycoside strA strB	Sulphonamide sul2	Beta-lactam blaTEM-1B								D87Y		S255T,S395N,A469S,T620A		SXT+NAL+AMP+STR
YZU1009	g,m	-	1,9,12	Enteritidis	11	Aminoglycoside strA strB	Sulphonamide sul2	Beta-lactam blaTEM-1B								D87Y		S255T,S395N,A469S,T620A		SXT+NAL+AMP+STR
YZU1010	g,m	-	1,9,12	Enteritidis	11	Aminoglycoside strA strB	Sulphonamide sul2	Beta-lactam blaTEM-1B								D87Y		S255T,S395N,A469S,T620A		SXT+NAL+AMP+STR
YZU1014	g,m	-	1,9,12	Enteritidis	11	Aminoglycoside strA strB	Sulphonamide sul2	Beta-lactam blaTEM-1B								D87Y		S255T,S395N,A469S,T620A		SXT+NAL+AMP+STR
YZU1016	g,m	-	1,9,12	Enteritidis	11	Aminoglycoside strA strB	Sulphonamide sul2	Beta-lactam blaTEM-1B								D87Y		S255T,S395N,A469S,T620A		SXT+AMP+STR
YZU1018	g,m	-	1,9,12	Enteritidis	11	Aminoglycoside strA strB	Sulphonamide sul2	Beta-lactam blaTEM-1B								D87Y		S255T,S395N,A469S,T620A		SXT+NAL+AMP+STR
YZU1020	g,m	-	1,9,12	Enteritidis	11	Aminoglycoside strA strB	Sulphonamide sul2	Beta-lactam blaTEM-1B								D87Y		S255T,S395N,A469S,T620A		SXT+AMP+STR
YZU1021	g,m	-	1,9,12	Enteritidis	11	Aminoglycoside strA strB	Sulphonamide sul2	Beta-lactam blaTEM-1B								D87Y		S255T,S395N,A469S,T620A		SXT+NAL+AMP+STR
YZU1022	g,m	-	1,9,12	Enteritidis	11	Aminoglycoside strA strB	Sulphonamide sul2	Beta-lactam blaTEM-1B								D87Y		S255T,S395N,A469S,T620A		SXT+NAL+AMP+STR
YZU1023	g,m	-	1,9,12	Enteritidis	11	Aminoglycoside strA strB	Sulphonamide sul2	Beta-lactam blaTEM-1B								D87Y		S255T,S395N,A469S,T620A		SXT+NAL+AMP+STR
YZU1027	g,m	-	1,9,12	Enteritidis	11	Aminoglycoside strA strB	Sulphonamide sul2	Beta-lactam blaTEM-1B								D87Y		S255T,S395N,A469S,T620A		SXT+NAL+AMP+STR
YZU1028	g,m	-	1,9,12	Enteritidis	11	Aminoglycoside strA strB	Sulphonamide sul2	Beta-lactam blaTEM-1B								D87Y		S255T,S395N,A469S,T620A		SXT+NAL+AMP+STR
YZU1030	g,m	-	1,9,12	Enteritidis	11	Aminoglycoside strA strB	Sulphonamide sul2	Beta-lactam blaTEM-1B								D87Y		S255T,S395N,A469S,T620A		SXT+NAL+AMP+STR
YZU1031	g,m	-	1,9,12	Enteritidis	11	Aminoglycoside strA strB	Sulphonamide sul2	Beta-lactam blaTEM-1B								D87Y		S255T,S395N,A469S,T620A		SXT+NAL+AMP+STR
YZU1033	g,m	-	1,9,12	Enteritidis	11	Aminoglycoside strA strB	Sulphonamide sul2	Beta-lactam blaTEM-1B								D87Y		S255T,S395N,A469S,T620A		SXT+NAL+AMP+STR
YZU1034	g,m	-	1,9,12	Enteritidis	11	Aminoglycoside strA strB	Sulphonamide sul2	Beta-lactam blaTEM-1B								D87Y		S255T,S395N,A469S,T620A		SXT+NAL+AMP+STR
YZU1043	g,m	-	1,9,12	Enteritidis	11	Aminoglycoside strA strB	Sulphonamide sul2	Beta-lactam blaTEM-1B								D87Y		S255T,S395N,A469S,T620A		SXT+NAL+AMP+STR
YZU1044	g,m	-	1,9,12	Enteritidis	11	Aminoglycoside strA strB	Sulphonamide sul2	Beta-lactam blaTEM-1B								D87Y		S255T,S395N,A469S,T620A		SXT+NAL+AMP+STR
YZU1046	g,m	-	1,9,12	Enteritidis	11	Aminoglycoside strA strB	Sulphonamide sul2	Beta-lactam blaTEM-1B								D87Y		S255T,S395N,A469S,T620A		SXT+NAL+AMP+STR
* tetracycline, TET; chloramphenicol, CHL; ciprofloxacin, CIP; ampicillin, AMP; cefazolin, CEZ; cefotaxime, CTX; nalidixic acid, NAL; trimethoprim-sulfamethoxazole, SXT, streptomycin STR

## Sheet: other serotypes
Number	h1	h2	o_antigen	serovar_cgmlst	ST	Aminoglycoside	Sulphonamide	Beta-lactam	Tetracycline	Trimethoprim	Quinolone	Macrolide	Phenicol	Rifampicin	Fosfomycin	gyrA	gyrB	parC	parE
YZU0933	z10	e,n,x	6,8	Hadar	33	Aminoglycoside strA strB			Tetracycline tet(A)							S83F		T57S,T620A
YZU0934	z	1,7	1,4,12	Indiana	17	Aminoglycoside aadA5 strA strB aph(4)-Ia aac(3)-Iva aac(6')Ib-cr	Sulphonamide sul1	Beta-lactam blaCTX-M blaOXA-1	Tetracycline tet(A)	Trimethoprim dfrA17			Phenicol floR catB3	Rifampicin ARR-3		S83F,D87N		T57S,S80R,S395N,A469S,T620A,A628S
YZU0937	z4,z23	-	8,20	Corvallis	1541						Quinolone QnrS1		Phenicol floR					T57S,T620A	Q135R
YZU0938	z	1,7	1,4,12	Indiana	17	Aminoglycoside aadA5 strA strB aph(4)-1a aac(3)-1Va aac(6')1b-cr	Sulphonamide sul2	Beta-lactam blaCTX-M-55 blaOXA-1	Tetracycline tet(A)	Trimethoprim dfrA17			Phenicol floR catB3	Rifampicin ARR-3		S83F,D87N		T57S,S80R,S395N,A469S,T620A,A628S
YZU0939	z	1,7	1,4,12	Indiana	17	Aminoglycoside aph(3')-Iia aac(3)-Iva aph(4)-Ia armA aac(6')Ib-cr aadA5 strA strB		Beta-lactam blaCTX-M-65 blaOXA-1 blaTEM-1B	Tetracycline tet(A)	Trimethoprim dfrA17	Quinolone oqxA oqxB	Macrolide mph(A)	Phenicol floR catB3	Rifampicin ARR-3	Fosfomycin fosA	S83F,D87N		T57S,S80R,S395N,A469S,T620A,A628S
YZU0940	z4,z23	-	8,20	Corvallis	1541	Aminoglycoside strA strB	Sulphonamide sul2		Tetracycline tet(A)		Quinolone QnrS1		Phenicol floR					T57S,T620A	Q135R
YZU0941	z	1,7	1,4,12	Indiana	17	Aminoglycoside aadA5 strA strB aph(4)-Ia aac(3)-Iva aac(6')Ib-cr	Sulphonamide sul1	Beta-lactam blaCTX-M-55 blaOXA-1	Tetracycline tet(A)	Trimethoprim dfrA17			Phenicol floR catB3	Rifampicin ARR-3		S83F,D87N		T57S,S80R,S395N,A469S,T620A,A628S
YZU0946	z	1,7	1,4,12	Indiana	17	Aminoglycoside aph(3')-Iia aac(3)-Iva aph(4)-Ia armA aac(6')Ib-cr aadA5 strA strB		Beta-lactam blaCTX-M-65 blaOXA-1 blaTEM-1B	Tetracycline tet(A)	Trimethoprim dfrA17	Quinolone oqxA oqxB	Macrolide mph(A)	Phenicol floR catB3	Rifampicin ARR-3	Fosfomycin fosA	S83F,D87N		T57S,S80R,S395N,A469S,T620A,A628S
YZU0947	z	1,7	1,4,12	Indiana	17	Aminoglycoside aadA5 strA strB aph(4)-1a aac(3)-1Va aac(6')1b-cr	Sulphonamide sul1	Beta-lactam blaCTX-M-55 blaOXA-1	Tetracycline tet(A)	Trimethoprim dfrA17			Phenicol floR catB3	Rifampicin ARR-3		S83F,D87N		T57S,S80R,S395N,A469S,T620A,A628S
YZU0948	z4,z23	-	8,20	Corvallis	1541						Quinolone QnrS1		Phenicol floR					T57S,T620A	Q135R
YZU0951	z4,z23	-	8,20	Corvallis	1541	Aminoglycoside strA strB	Sulphonamide sul2		Tetracycline tet(A)		Quinolone QnrS1		Phenicol floR					T57S,T620A	Q135R
YZU0954	z	1,7	1,4,12	Indiana	17	Aminoglycoside aadA5 strA strB aph(4)-Ia aac(3)-Iva aac(6')Ib-cr	Sulphonamide sul1	Beta-lactam blaCTX-M-55 blaOXA-1	Tetracycline tet(A)	Trimethoprim dfrA17			Phenicol floR catB3	Rifampicin ARR-3		S83F,D87N		T57S,S80R,S395N,A469S,T620A,A628S
YZU0955	z	1,7	1,4,12	Indiana	17	Aminoglycoside aadA5 strA strB aph(4)-Ia aac(3)-Iva aac(6')Ib-cr	Sulphonamide sul1	Beta-lactam blaCTX-M-55 blaOXA-1	Tetracycline tet(A)	Trimethoprim dfrA17			Phenicol floR catB3	Rifampicin ARR-3		S83F,D87N		T57S,S80R,S395N,A469S,T620A,A628S
YZU0956	z	1,7	1,4,12	Indiana	17	Aminoglycoside strA strB	Sulphonamide sul2	Beta-lactam blaCTX-M-55	Tetracycline tet(A)				Phenicol floR			S83F,D87N		T57S,S80R,S395N,A469S,T620A,A628S
YZU0958	z4,z23	-	8,20	Corvallis	1541	Aminoglycoside aph(3')-Ia							Phenicol floR					T57S,T620A	Q135R
YZU0965	z	1,7	1,4,12	Indiana	17	Aminoglycoside aadA5 strA strB aph(4)-1a aac(3)-1Va aac(6')1b-cr	Sulphonamide sul1	Beta-lactam blaCTX-M-55 blaOXA-1	Tetracycline tet(A)	Trimethoprim dfrA17			Phenicol floR catB3	Rifampicin ARR-3		S83F,D87N		T57S,S80R,S395N,A469S,T620A,A628S
YZU0969	z	1,7	1,4,12	Indiana	17	Aminoglycoside aadA5 strA strB aph(4)-Ia aac(3)-Iva aac(6')Ib-cr	Sulphonamide sul1	Beta-lactam blaCTX-M-55 blaOXA-1	Tetracycline tet(A)	Trimethoprim dfrA17			Phenicol floR catB3	Rifampicin ARR-3		S83F,D87N		T57S,S80R,S395N,A469S,T620A,A628S
YZU0970	z	1,7	1,4,12	Indiana	17	Aminoglycoside aadA5 strA strB aph(4)-1a aac(3)-1Va aac(6')1b-cr	Sulphonamide sul1	Beta-lactam blaCTX-M-55 blaOXA-1	Tetracycline tet(A)	Trimethoprim dfrA17			Phenicol floR catB3	Rifampicin ARR-3		S83F,D87N		T57S,S80R,S395N,A469S,T620A,A628S
YZU0971	z	1,7	1,4,12	Indiana	17	Aminoglycoside aac(3)-Iva aph(4)-Ia aac(6')Ib-cr aadA5 strA strB rmtB	Sulphonamide sul1	Beta-lactam blaCTX-M-55 blaOXA-1	Tetracycline tet(A)	Trimethoprim dfrA17	Quinolone oqxB	Macrolide mph(A)	Phenicol floR catB3	Rifampicin ARR-3		S83F,D87N		T57S,S80R,S395N,A469S,T620A,A628S
YZU0972	z4,z23	-	8,20	Corvallis	1541	Aminoglycoside aph(3')-Ia					Quinolone QnrS1		Phenicol floR					T57S,T620A	Q135R
YZU0973	z	1,7	1,4,12	Indiana	17	Aminoglycoside aadA5 strA strB aph(4)-Ia aac(3)-Iva aac(6')Ib-cr	Sulphonamide sul1		Tetracycline tet(A)	Trimethoprim dfrA17			Phenicol floR catB3	Rifampicin ARR-3		S83F,D87N		T57S,S80R,S395N,A469S,T620A,A628S
YZU0976	z	1,7	1,4,12	Indiana	17	Aminoglycoside aadA5 strA strB aph(4)-Ia aac(3)-Iva aac(6')Ib-cr	Sulphonamide sul1	Beta-lactam blaCTX-M-55 blaOXA-1	Tetracycline tet(A)	Trimethoprim dfrA17			Phenicol floR catB3	Rifampicin ARR-3		S83F,D87N		T57S,S80R,S395N,A469S,T620A,A628S
YZU0979	z4,z23	-	8,20	Corvallis	1541	Aminoglycoside strB strA	Sulphonamide sul2		Tetracycline tet(A)		Quinolone QnrS1		Phenicol floR					T57S,T620A	Q135R
YZU0995	i	-	4,[5],12	I 4,[5],12:i:-	34	Aminoglycoside aadA16 strA strB	Sulphonamide sul1 sul2	Beta-lactam blaTEM-1B	Tetracycline tet(B)	Trimethoprim dfrA27	Quinolone QnrB6		Phenicol floR	Rifampicin ARR-3
YZU1019	i	-	4,[5],12	I 4,[5],12:i:-	34	Aminoglycoside strB strA	Sulphonamide sul2	Beta-lactam blaOXA-10 blaCTX-M-6		Trimethoprim dfrA14	Quinolone QnrS1		Phenicol floR cmlA1	Rifampicin ARR-3
YZU1025	i	-	4,[5],12	I 4,[5],12:i:-	34	Aminoglycoside strA strB aadA2 aadA1	Sulphonamide sul2 sul3	Beta-lactam blaCTX-M-65 blaOXA-10		Trimethoprim dfrA14	Quinolone QnrS1			Rifampicin ARR-3
